# Supplementary material for: Enhanced Herbicide Metabolism and Target-Site Mutations Confer Multiple Resistance to Fomesafen and Nicosulfuron in Amaranthus retroflexus L
Source: Biology (Basel). 2023 Apr 13;12(4):592. doi: 10.3390/biology12040592 (PMC10135446; doi:10.3390/biology12040592)
Supplement: Supplementary file 1 [file biology-12-00592-s001.zip]

Archive with 1 entries (1 files):
- biology-2233659-supplementary.pdf
